# Supplementary material for: Families of victims of homicide: qualitative study of their experiences with mental health inquiries
Source: BJPsych Open. 2020 Sep 2;6(5):e100. doi: 10.1192/bjo.2020.84 (PMC7488330; doi:10.1192/bjo.2020.84)
Supplement: Supplementary file 1 [file bjosup.zip]

Archive with 2 entries (2 files):
- S2056472420000848sup001.docx
- S2056472420000848sup002.zip
